# Supplementary material for: Recombinant proteins of Plasmodium malariae merozoite surface protein 1 (PmMSP1): Testing immunogenicity in the BALB/c model and potential use as diagnostic tool
Source: PLoS One. 2019 Jul 25;14(7):e0219629. doi: 10.1371/journal.pone.0219629 (PMC6657842; doi:10.1371/journal.pone.0219629)
Supplement: S1 File — (ZIP) [file pone.0219629.s002.zip]

Archive with 7 entries (7 files):
- Dados Prism/Fig10.pzfx
- Dados Prism/Fig2B and Fig S1.pzfx
- Dados Prism/Fig3.pzf
- Dados Prism/Fig4.pzf
- Dados Prism/Fig5B.pzf
- Dados Prism/Fig6.pzfx
- Dados Prism/Fig8 and Fig9.pzf
